# Supplementary material for: Exploratory Analysis of the Role of Radiomic Features in the Differentiation of Oncocytoma and Chromophobe RCC in the Nephrographic CT Phase
Source: Life (Basel). 2023 Sep 23;13(10):1950. doi: 10.3390/life13101950 (PMC10607929; doi:10.3390/life13101950)
Supplement: Supplementary file 1 [file life-13-01950-s001.zip]

Archive with 1 entries (1 files):
- life-2609208-supplementary.pdf
